# Supplementary material for: Analytic validation and real-time clinical application of an amplicon-based targeted gene panel for advanced cancer
Source: Oncotarget. 2017 Sep 1;8(44):75822–33. doi: 10.18632/oncotarget.20616 (PMC5652665; doi:10.18632/oncotarget.20616)
Supplement: Supplementary file 2 [file oncotarget-08-75822-s002.xlsx]

## Sheet: S1.TST regions
Table S1. Regions covered by Illumina TruSight Tumor 26
Gene	Transcript	exons covered
AKT	NM_005163	3
ALK	NM_004304	23
APC	NM_000038	16 (4 regions)
BRAF	NM_004333	11, 15
CDH1	NM_0044360	8, 9, 12
CTNNB1	NM_001904	3
EGFR	NM_005228	18, 19, 20, 21
ERBB2	NM_004448	20
FBXW7	NM_018315	7, 8, 9, 10, 11
FGFR2	NM_001144913	6
FOXL2	NM_023067	1
GNAQ	NM_002072	4, 5, 6
GNAS	NM_000516	6, 8
KIT	NM_000222	9, 11, 13, 17, 18
KRAS	NM_004985	2, 3, 4, 5
MAP2K1	NM_002755	2
MET	NM_000245	2, 5, 14, 16, 17, 18, 19, 21
MSH6	NM_000179	5
NRAS	NM_002524	2, 3, 4, 5
PDGFRA	NM_006206	12, 14, 18
PIK3CA	NM_006218	2, 3, 8, 10, 21
PTEN	NM_000314	1, 2, 3, 4, 5, 6, 7, 9
SMAD4	NM_005359	9, 12
SRC	NM_005417	14
STK11	NM_000455	1, 4, 6, 8
TP53	NM_000546	2, 3, 4, 5, 6, 7, 8, 9, 10, 11
