# Supplementary material for: Analytic validation and real-time clinical application of an amplicon-based targeted gene panel for advanced cancer
Source: Oncotarget. 2017 Sep 1;8(44):75822–33. doi: 10.18632/oncotarget.20616 (PMC5652665; doi:10.18632/oncotarget.20616)
Supplement: Supplementary file 3 [file oncotarget-08-75822-s003.xlsx]

## Sheet: S2. Validation VAFs
Table S2. VAFs detected by TST in parent cell lines and tumors used for mixes
Mutation				Cell lines			Frozen		FFPE
Gene	Chr	Coordinate	Variant	AN3CA	MFE-296	HCC827	Patient 3	Patient 4	Patient 7	Patient 11
APC	5	112174574	C>T							14.5
APC	5	112175240	G>C				49.87
APC	5	112175770	G>A	99.48	99.5	99.42	99.39	49.87	99.49	49.02
APC	5	112175951	G>GA							15.21
BRAF	7	140481403	C>G							11.08
CTNNB1	3	41266153	C>T	49.06
EGFR	7	55242465	GGAATTAAGAGAAGCA>G			92.78
EGFR	7	55242466	GAATTAAGAGAAGCA>G			5.28
EGFR	7	55242466	GAATTAAGAGAAGCAA>G			5.38
EGFR	7	55242475	GAAGCA>G			5.42
EGFR	7	55242478	GCA>G			6.13
EGFR	7	55249063	G>A	64.97	50.57	99.6	52.05	66.59		99.58
FBXW7	4	153249457	G>A	50.31
FGFR2	10	123279503	T>C	66.51
KIT	4	55599268	C>T					34.16
KIT	4	55602765	G>C		50.77	67.19	49.06
KRAS	12	25362777	A>G		51.09			46.54	46.2
KRAS	12	25398262	C>G							17.89
MET	7	116339672	C>T							51.58
MET	7	116340168	G>A	66.46
MET	7	116436022	G>A		48.81	99.7	46.46	31.78	99.64
MET	7	116436097	G>A		53.26	99.53	50.15	36.43	99.53
MSH6	2	48030639	A>AC		3.81	3.88	3.66	3.71	3.89	3.52
MSH6	2	48030639	AC>A	51.2	4.5	4.25	4.31	4.11	4.06	4.32
PDGFRA	4	55141055	A>G	99.75	99.83	99.79	99.83	99.78	99.7	99.77
PDGFRA	4	55152040	C>T	48.96	49.86			62.53
PIK3CA	3	178916673	C>G		46.19
PIK3CA	3	178936074	C>G		45.05
PTEN	10	89692904	CG>G	97.55
PTEN	10	89692905	G>A		99.48
TP53	17	7572944	C>A	47.1
TP53	17	7576853	CTG>C					86.02
TP53	17	7577022	G>A		43.38
TP53	17	7577556	C>T							13.37
TP53	17	7578190	T>C		48.93
TP53	17	7578194	GCAC>G			97.39
TP53	17	7578211	C>T	45.98
TP53	17	7579419	AG>A	50.2
TP53	17	7579472	G>C	99.66	52.81	99.65	53.31	99.6	55.51	45.26
