# Supplementary material for: Analytic validation and real-time clinical application of an amplicon-based targeted gene panel for advanced cancer
Source: Oncotarget. 2017 Sep 1;8(44):75822–33. doi: 10.18632/oncotarget.20616 (PMC5652665; doi:10.18632/oncotarget.20616)
Supplement: Supplementary file 4 [file oncotarget-08-75822-s004.xlsx]

## Sheet: S3. Intratech & inter-miseq
Table S3. Precision – repeatability and inter-MiSeq reproducibility
Mutation				MiSeq 1				MiSeq 2				Summary
Gene	Chr	Position	Variant	1	2	3	4	1	2	3	4	Mean	SD
APC	5	112175770	G>A	99.38	99.46	99.39	99.44	99.39	99.46	99.35	99.49	99.42	0.049
CTNNB1	3	41266153	C>T	6.29	6.91	6.35	6.63	6.15	6.9	6.64	5.96	6.48	0.347
EGFR	7	55242465	GGAATTAAGAGAAGCA>G	91.41	90.4	90.38	90.42	90.55	89.74	90.11	89.87	90.36	0.511
EGFR	7	55249063	G>A	98.74	98.71	98.77	98.74	98.68	98.68	98.76	98.74	98.73	0.034
FBXW7	4	153249457	G>A	5.81	5.7	5.52	5.62	5.71	5.99	5.25	5.25	5.61	0.259
FGFR2	10	123279503	T>C	15.69	15.14	14.75	15.56	14.83	14.49	15.72	15.39	15.2	0.466
KIT	4	55602765	G>C	57.75	56.54	56.43	58.27	56.38	56.83	56.91	57.48	57.07	0.689
KRAS	12	25362777	A>G	5.27	5.41	5.48	5.45	5.09	5.57	5.45	5.39	5.39	0.148
MET	7	116340168	G>A	7.7	9.1	8.15	7.51	8.09	9.01	7.92	7.78	8.16	0.591
MET	7	116436022	G>A	81.95	80.54	80.3	80.87	81.66	81.21	80.1	80.71	80.92	0.648
MET	7	116436097	G>A	84.34	83.56	83.44	84.01	84.21	84.3	83.91	84.2	84	0.339
MSH6	2	48030639 (a)	A>AC	3.61	3.72	3.53	3.44	3.58	3.41	3.48	3.45	3.53	0.104
MSH6	2	48030639 (b)	AC>A	9.74	9.89	9.07	9.42	9.71	10.11	9.24	9.58	9.6	0.342
PDGFRA	4	55141055	A>G	99.8	99.83	99.85	99.81	99.82	99.86	99.83	99.8	99.83	0.022
PDGFRA	4	55152040	C>T	10.23	10.44	10.34	10.44	9.97	10.39	10.85	10.25	10.36	0.249
PIK3CA	3	178916673	C>G	5.08	4.78	6.16	4.33	4.98	5.17	5.5	4.23	5.03	0.623
PIK3CA	3	178936074	C>G	4.37	4.66	5.05	4.99	4.6	4.22	5.1	4.98	4.75	0.334
PTEN	10	89692904	CG>C	20.11	19.45	19.41	19.43	20.07	19.84	18.71	19.98	19.63	0.472
PTEN	10	89692905	G>A	17.61	19.36	17.93	17.83	18.45	18.87	18.59	17.8	18.31	0.614
TP53	17	7572944	C>A	3.74	3.72	4.08	4.4	4.01	4.05	4.25	4.24	4.06	0.241
TP53	17	7577022	G>A	4.14	4.8	4.39	4.87	3.86	4.85	4.89	4.76	4.57	0.393
TP53	17	7578190	T>C	4.22	4.29	4.98	4.97	4.4	4.64	5.38	4.34	4.65	0.417
TP53	17	7578194	GCAC>G	80.76	79.95	78.16	79.56	80.45	79.12	77.48	79.44	79.37	1.107
TP53	17	7578211	C>T	4.07	3.92	4.47	4.08	3.89	3.74	4.61	4.46	4.16	0.318
TP53	17	7579419	AG>A	4.74	4.88	4.65	4.92	4.64	4.59	4.65	4.9	4.75	0.134
TP53	17	7579472	G>C	95.15	95.41	95.03	95.48	95.1	95.37	95.09	95.25	95.24	0.168
