# Supplementary material for: Analytic validation and real-time clinical application of an amplicon-based targeted gene panel for advanced cancer
Source: Oncotarget. 2017 Sep 1;8(44):75822–33. doi: 10.18632/oncotarget.20616 (PMC5652665; doi:10.18632/oncotarget.20616)
Supplement: Supplementary file 5 [file oncotarget-08-75822-s005.xlsx]

## Sheet: S4. Intertech
Table S4. Precision – inter-technician reproducibility
Mutation				Technician				Summary
Gene	Chr	Position	Variant	1	2	3	4	Mean	SD
APC	5	112175770	G>A	99.45	99.48	99.44	99.4	99.44	0.033
CTNNB1	3	41266153	C>T	6.31	6.27	6.4	6.83	6.45	0.257
EGFR	7	55242465	GGAATTAAGAGAAGCA>G	88.39	90.17	90.03	89.4	89.5	0.811
EGFR	7	55249063	G>A	98.73	98.78	98.7	98.79	98.75	0.042
FBXW7	4	153249457	G>A	5.59	5.58	5.55	5.44	5.54	0.069
FGFR2	10	123279503	T>C	15.59	15.55	15.47	15.57	15.55	0.053
KIT	4	55602765	G>C	55.88	57.45	58.17	57.77	57.32	1.003
KRAS	12	25362777	A>G	5.16	5.56	5.37	5.62	5.43	0.208
MET	7	116340168	G>A	8.48	7.54	8.53	8.25	8.2	0.457
MET	7	116436022	G>A	81.47	81.46	81.82	81.17	81.48	0.266
MET	7	116436097	G>A	82.94	83.83	83.2	84.14	83.53	0.553
MSH6	2	48030639	A>AC	3.35	3.45	3.49	3.55	3.46	0.084
MSH6	2	48030639	AC>A	9.73	9.39	9.79	9.78	9.67	0.19
PDGFRA	4	55141055	A>G	99.72	99.79	99.77	99.78	99.77	0.031
PDGFRA	4	55152040	C>T	9.88	10.06	10.15	10.52	10.15	0.269
PIK3CA	3	178916673	C>G	5.13	5.28	5.23	5.28	5.23	0.071
PIK3CA	3	178936074	C>G	4.98	4.45	4.82	4.77	4.76	0.222
PTEN	10	89692904	CG>C	18.15	19.34	19.29	19.99	19.19	0.765
PTEN	10	89692905	G>A	17.9	17.89	17.66	18.48	17.98	0.35
TP53	17	7572944	C>A	4.67	4.2	4.51	4.35	4.43	0.203
TP53	17	7577022	G>A	5.08	4.68	5.22	4.46	4.86	0.351
TP53	17	7578190	T>C	4.73	4.25	3.69	4.69	4.34	0.485
TP53	17	7578194	GCAC>G	78.8	79.69	79.64	78.87	79.25	0.48
TP53	17	7578211	C>T	3.61	4.01	4.46	3.87	3.99	0.356
TP53	17	7579419	AG>A	5.13	5.09	5.85	4.99	5.27	0.394
TP53	17	7579472	G>C	95.08	95.18	96.2	95.4	95.47	0.508
