# Supplementary material for: Analytic validation and real-time clinical application of an amplicon-based targeted gene panel for advanced cancer
Source: Oncotarget. 2017 Sep 1;8(44):75822–33. doi: 10.18632/oncotarget.20616 (PMC5652665; doi:10.18632/oncotarget.20616)
Supplement: Supplementary file 6 [file oncotarget-08-75822-s006.xlsx]

## Sheet: S5. DS - VAF
Table S5. Down-sampling VAF
MUTATION				28 TILES				14 TILES				7 TILES				3 TILES				1 TILE
Gene	Chr	Position	Variant	1	2	3	4	1	2	3	4	1	2	3	4	1	2	3	4	1	2	3	4
APC	5	112175770	G>A	99.38	99.46	99.39	99.44	99.38	99.4	99.45	99.45	99.33	99.46	99.45	99.41	99.45	99.19	99.45	99.52	99.48	98.84	99.44	99.06
CTNNB1	3	41266153	C>T	6.29	6.91	6.35	6.63	6.64	6.96	6.18	6.42	6.19	7.13	6.25	6.55	5.51	7.1	6.62	5.43	6.61	8.66	8.18	9.59
EGFR	7	55242465	GGAATTAAGAGAAGCA>G	91.41	90.4	90.38	90.42	91.36	90.24	90.33	90.42	91.42	90.34	90.49	90.3	91.23	89.92	89.64	90.27	91.53	90.39	90.1	90.6
EGFR	7	55249063	G>A	98.74	98.71	98.77	98.74	98.73	98.7	98.74	98.8	98.76	98.71	98.7	98.89	98.63	98.68	98.61	98.72	98.84	98.83	98.52	99.13
FBXW7	4	153249457	G>A	5.81	5.7	5.52	5.62	5.84	5.98	5.65	5.77	5.93	6.23	5.83	6.08	6.23	5.88	5.14	5.58	6.21	7.67	6.39	5.47
FGFR2	10	123279503	T>C	15.69	15.14	14.75	15.56	15.39	15.2	14.84	15.46	15.09	14.76	14.37	16.33	15.21	15.59	14.93	16.63	14.34	16.39	17.24	20.76
KIT	4	55602765	G>C	57.75	56.54	56.43	58.27	57.71	57.21	56.7	58	58.04	57.39	56.81	58.38	59.08	55.53	57.44	58.13	58.59	59.64	61.48	55.14
KRAS	12	25362777	A>G	5.27	5.41	5.48	5.45	5.13	5.29	5.66	5.3	5.23	5.33	5.29	5.11	5.04	5.22	5.84	5.08	5.77	5.88	4.47	3.85
MET	7	116340168	G>A	7.7	9.1	8.15	7.51	7.52	8.99	8.52	7.49	7.54	9.31	8.89	7.36	8.53	8.72	8.48	6.65	8.14	10.38	8.36	6.94
MET	7	116436022	G>A	81.95	80.54	80.3	80.87	82.31	80.62	80.32	80.71	82.5	81.08	79.8	80.44	81.58	80.47	79.47	81.55	82.95	81.15	80.64	78.07
MET	7	116436097	G>A	84.34	83.56	83.44	84.01	84.28	83.67	82.96	83.69	83.87	83.67	83.41	83.69	84.75	83.47	83.15	83.86	84.53	83.75	84.78	84.01
MSH6	2	48030639	A>AC	3.61	3.72	3.53	3.44	3.59	3.43	3.56	3.59	3.68	3.43	3.81	3.4	4.1	4.04	3.32	3.41	3.63	4.08	3.8	3.97
MSH6	2	48030639	AC>A	9.74	9.89	9.07	9.42	9.71	9.96	9.08	9.16	9.41	9.73	9	8.74	9.98	9.37	9.44	9.47	9.08	9.53	9.64	7.74
PDGFRA	4	55141055	A>G	99.8	99.83	99.85	99.81	99.76	99.81	99.82	99.85	99.86	99.85	99.79	99.82	99.78	100	99.95	99.75	99.79	99.71	99.71	99.85
PDGFRA	4	55152040	C>T	10.23	10.44	10.34	10.44	10.36	10.22	10.62	10.44	10.01	10.42	10.37	10.25	11.32	10.2	10.67	10.47	10.31	11.58	10.72	13.19
PIK3CA	3	178916673	C>G	5.08	4.78	6.16	4.33	4.97	4.89	6.24	4.41	5.05	5.33	6.3	4.4	5.13	3.88	7.1	4.22	4.94	4.97	4.86	4.54
PIK3CA	3	178936074	C>G	4.37	4.66	5.05	4.99	4.46	4.76	5.17	5.04	3.98	5.08	5.09	4.92	3.78	5.03	4.91	4.44	3.8	5.06	5.74	6.76
PTEN	10	89692904	CG>C	20.11	19.45	19.41	19.43	20.42	18.52	19.8	19.74	19.81	19.06	19.44	19.98	21.73	21.16	17.33	17.36	11.57	0	0	0.26
PTEN	10	89692905	G>A	17.61	19.36	17.93	17.83	17.65	19.9	17.95	17.7	17.44	19.68	18.06	17.96	18.04	20.24	18.52	17.2	15.44	17.92	18.23	17.68
TP53	17	7572944	C>A	3.74	3.72	4.08	4.4	3.89	3.59	3.96	4.59	3.66	3.6	3.72	4.92	3.45	3.61	3.94	4.47	4.84	3.75	4.64	5.6
TP53	17	7577022	G>A	4.14	4.8	4.39	4.87	4.04	4.91	4.44	5	3.69	5.29	4.6	5.03	3.73	4.38	3.88	5.32	4.39	6.28	3.21	6.68
TP53	17	7578190	T>C	4.22	4.29	4.98	4.97	4.12	4.57	5.36	5.06	4.23	4.88	5.85	4.78	4.18	4.55	4.66	4.96	3.74	2.84	4.75	4.38
TP53	17	7578194	GCAC>G	80.76	79.95	78.16	79.56	80.66	79.78	78.58	79.48	80.4	79.26	78.14	79.66	80.05	78.63	78.72	79.73	82.97	53.84	75.39	49.35
TP53	17	7578211	C>T	4.07	3.92	4.47	4.08	3.99	3.84	4.58	4.45	3.96	3.9	4.23	4.62	4.72	3.64	4.74	3.69	2.96	3.71	5.59	5.73
TP53	17	7579419	AG>A	4.74	4.88	4.65	4.92	4.6	5.14	4.79	4.81	4.76	5.12	4.55	4.82	4.87	3.73	4.43	5.26	3.67	5.48	3.35	4.56
TP53	17	7579472	G>C	95.15	95.41	95.03	95.48	95.17	95.4	95.12	95.45	95.22	95.5	95.19	95.46	94.74	95.05	95.43	94.98	95.53	95.71	95.66	95.31
