# Supplementary material for: Analytic validation and real-time clinical application of an amplicon-based targeted gene panel for advanced cancer
Source: Oncotarget. 2017 Sep 1;8(44):75822–33. doi: 10.18632/oncotarget.20616 (PMC5652665; doi:10.18632/oncotarget.20616)
Supplement: Supplementary file 7 [file oncotarget-08-75822-s007.xlsx]

## Sheet: S6. DS - RD
Table S6. Down-sampling read depth
MUTATION				28 TILES				14 TILES				7 TILES				3 TILES				1 TILE
Gene	Chr	Position	Variant	1	2	3	4													1	2	3	4
APC	5	112175770	G>A	48462	33796	37456	35640	24578	17069	18933	17928	12223	8496	9393	8850	5251	3693	4163	3763	1736	1208	1437	1276
CTNNB1	3	41266153	C>T	12541	9789	10370	9045	6236	4911	5275	4501	3165	2469	2562	2213	1342	1099	1102	920	469	358	379	344
EGFR	7	55242465	GGAATTAAGAGAAGCA>G	282859	202141	214236	213543	141655	101412	107468	107324	70448	50319	53310	53244	30542	21650	22743	23053	10092	7337	7848	7829
EGFR	7	55249063	G>A	180627	131862	144389	138483	90525	66626	72442	69874	45212	33112	35807	34763	19758	14225	15683	15060	6555	4773	5339	5067
FBXW7	4	153249457	G>A	30696	20009	26823	23195	15608	10097	13562	11685	7813	5023	6720	5820	3276	2211	2899	2616	1079	717	971	841
FGFR2	10	123279503	T>C	23978	18788	20941	18287	11875	9460	10531	9133	5726	4627	5275	4513	2630	2059	2257	1930	844	653	731	660
KIT	4	55602765	G>C	19708	15271	18046	14351	9885	7665	9072	7172	4874	3727	4508	3489	2087	1646	1903	1562	780	550	675	486
KRAS	12	25362777	A>G	28255	21120	24055	20548	14146	10600	12095	10379	7132	5313	5954	5132	3037	2279	2536	2223	1039	748	827	754
MET	7	116340168	G>A	21414	14753	16124	13575	10792	7421	8126	6720	5316	3686	4049	3317	2333	1572	1745	1353	737	472	586	504
MET	7	116436022	G>A	57458	46532	45315	41204	28756	23098	22722	20736	14048	11478	11247	10228	6395	4927	4856	4434	2041	1751	1679	1464
MET	7	116436097	G>A	37403	25307	29121	27235	18680	12623	14609	13713	9231	6301	7270	6856	4124	2710	3146	2912	1377	960	1084	988
MSH6	2	48030639	A>AC	36168	25822	28657	26787	18148	13109	14362	13451	9004	6621	7174	6685	3858	2722	3039	2904	1322	955	1027	956
MSH6	2	48030639	AC>A	36168	25822	286577	26787	18148	13109	14362	13451	9004	6621	7174	6685	3858	2722	3039	2904	1132	955	1027	956
PDGFRA	4	55141055	A>G	25516	18510	18741	17949	12721	9470	9437	9082	6300	4659	4785	4467	2731	2032	2032	1984	936	695	679	646
PDGFRA	4	55152040	C>T	16465	12943	14470	13741	8299	6506	7215	6907	4155	3185	3482	3365	1899	1421	1527	1462	621	449	541	455
PIK3CA	3	178916673	C>G	45041	29991	34106	28738	22568	14958	17250	14575	11151	7517	8613	7311	4953	3273	3593	3126	1639	1007	1255	1035
PIK3CA	3	178936074	C>G	18037	14454	17085	13819	8997	7202	8660	6887	4452	3584	4320	3436	1879	1570	1813	1533	658	553	627	503
PTEN	10	89692904	CG>C	16891	11922	12623	10460	8506	5978	6355	5299	4310	2969	3168	2607	1813	1281	1310	1083	648	399	438	386
PTEN	10	89692905	G>A	13490	9608	10167	8417	6771	4870	5087	4244	3464	2403	2563	2094	1419	1008	1080	907	518	318	351	311
TP53	17	7572944	C>A	41486	26437	28853	29021	20869	13206	14381	14414	10436	6724	7020	7121	4547	2879	3044	3155	1590	1068	1057	1072
TP53	17	7577022	G>A	44686	33752	38441	32139	22408	17142	19271	16155	11232	8465	9579	8000	4768	3609	4200	3478	1596	1274	1370	1152
TP53	17	7578190	T>C	28856	19197	21011	18916	14441	9552	10507	9360	7112	4811	5244	4704	2967	1976	2273	1976	1043	703	779	708
TP53	17	7578194	GCAC>G	28284	18688	20396	18232	14156	9277	10200	9053	7001	4676	5097	4547	2928	1914	2190	1904	1022	691	760	691
TP53	17	7578211	C>T	29020	19293	21103	18990	14520	9604	10566	9415	7153	4825	5270	4737	2988	1980	2280	1979	1049	701	787	716
TP53	17	7579419	AG>A	43837	28918	32624	32226	22149	14501	16564	16358	10885	7161	8133	8116	4703	3140	3589	3366	1664	1076	1255	1249
TP53	17	7579472	G>C	56694	38835	38458	38224	28666	19550	19319	19234	14219	9713	9536	9478	6102	4183	4181	4103	2082	1445	1381	1387
