# Supplementary material for: Analytic validation and real-time clinical application of an amplicon-based targeted gene panel for advanced cancer
Source: Oncotarget. 2017 Sep 1;8(44):75822–33. doi: 10.18632/oncotarget.20616 (PMC5652665; doi:10.18632/oncotarget.20616)
Supplement: Supplementary file 8 [file oncotarget-08-75822-s008.xlsx]

## Sheet: S7. 167 patients
Table S7. Summary of 167 patient samples
Patient #	Sample type	Tumor type	Variants reported (Gene)	Variant (coding)	Variant (protein)	VAF	Read depth
0000001	FROZEN	Hairy cell leukemia	MAP2K1	NM_002755.3:c.171G>T	NP_002746.1:p.Lys57Asn	43.26	24777
0000002	FROZEN	Colorectal - poorly differentiated neuroendocrine	BRAF	NM_004333.4:c.1799T>A	NP_004324.2:p.Val600Glu	44.97	33739
0000003	FROZEN	Upper GI - well differentiated neuroendocrine	none
0000004	FROZEN	Prostate - castrate resistant	TP53	NM_000546.5:c.991_992delCA	NP_000537.3:p.Gln331AspfsTer5	86.31	20913
0000005	FROZEN	Cholangiocarcinoma	none
0000006	FROZEN	Thyroid - papillary, follicular, hurthle	none
0000007	FFPE	Cancer of unknown primary	none
0000008	FROZEN	Breast - invasive lobular carcinoma	none
0000009	FROZEN	Esophagus - adenocarcinoma	TP53	NM_000546.5:c.916C>T	NP_000537.3:p.Arg306Ter	14.47	17849
0000011	FFPE	Duodenum - adenocarcinoma	APC	NM_000038.5:c.3283C>T	NP_000029.2:p.Gln1095Ter	16.14	42318
			APC	NM_000038.5:c.4660_4661insA	NP_000029.2:p.Thr1556AsnfsTer3	16.04	65881
			BRAF	NM_004333.4:c.1405G>C	NP_004324.2:p.Gly469Arg	10.25	24742
			KRAS	NM_033360.2:c.57G>C	NP_203524.1:p.Leu19Phe	15.67	14910
			TP53	NM_000546.5:c.725G>A	NP_000537.3:p.Cys242Tyr	12.37	47999
0000012	FROZEN	Mediastinal germ cell tumor	TP53	NM_000546.5:c.818G>A	NP_000537.3:p.Arg273His	82.27	28216
0000013	FFPE	Prostate - castrate resistant	FBXW7	NM_033632.3:c.2001delG	NP_361014.1:p.Ser668ValfsTer39	51.03	14142
			MSH6	NM_000179.2:c.3306delT	NP_000170.1:p.Phe1104LeufsTer11	89.21	33747
			TP53	NM_000546.5:c.736A>G	NP_000537.3:p.Met246Val	36.21	33284
			TP53	NM_000546.5:c.817C>T	NP_000537.3:p.Arg273Cys	48.92	18678
0000014	FROZEN	Cancer of unknown primary - squamous cell carcinoma	TP53	NM_000546.5:c.1023_1024delCCinsTT	NP_000537.3:p.Arg342Ter	25.8	38466
0000015	FROZEN	Bladder - carcinoma	APC	NM_000038.5:c.4191G>C	NP_000029.2:p.Glu1397Asp	57.29	18347
0000016	FROZEN	Ovary - clear cell carcinoma	none
0000017	FROZEN	Breast - invasive lobular carcinoma (HR+ HER2-)	CDH1	NM_004360.3:c.1753_1771delCTGTCTGATGTGAATGACA	NP_004351.1:p.Leu585ThrfsTer22	36.8	26173
			TP53	NM_000546.5:c.853G>A	NP_000537.3:p.Glu285Lys	30.96	8665
0000018	FROZEN	Uterus - leiomyosarcoma	none
0000019	FFPE	Lung - carcinoma	none
0000020	FROZEN	Lung - carcinoma	BRAF	NM_004333.4:c.1799T>A	NP_004324.2:p.Val600Glu	17.39	39641
			PIK3CA	NM_006218.2:c.1633G>A	NP_006209.2:p.Glu545Lys	15.92	40407
			TP53	NM_000546.5:c.743G>A	NP_000537.3:p.Arg248Gln	46.8	29010
0000021	FFPE	Groin - sarcoma-like	none
0000022	FFPE	Anal - mucoepidermoid carcinoma	TP53	NM_000546.5:c.615T>G	NP_000537.3:p.Tyr205Ter	42.83	9608
0000023	FFPE	Uterus - leiomyosarcoma	none
0000024	FFPE	Gastrointestinal stromal tumor	none
0000025	FROZEN	Cervix - poorly differentiated neuroendocrine	none
0000026	FFPE	Cholangiocarcinoma	SMAD4	NM_005359.5:c.1088G>A	NP_005350.1:p.Cys363Tyr	6.12	14200
0000027	LYMPHOCYTES	Chronic myelogenous leukemia	KIT	NM_000222.2:c.2447A>T	NP_000213.1:p.Asp816Val	40.56	27725
0000028	FFPE	Colon/Anus - basaloid cloacogenic carcinoma	none
0000029	FFPE	Langerhans cell histiocytosis	none
0000030	FFPE	Uterine - carcinosarcoma	TP53	NM_000546.5:c.830G>T	NP_000537.3:p.Cys277Phe	73.95	11496
0000031	FROZEN	Lung (unknown) - adenocarcinoma	TP53	NM_000546.5:c.799C>T	NP_000537.3:p.Arg267Trp	5.16	25616
0000032	FROZEN	Gastrointestinal stromal tumor	KIT	NM_000222.2:c.2458G>T	NP_000213.1:p.Asp820Tyr	32.09	27601
0000033	FROZEN	Cholangiocarcinoma	none
0000034	FFPE	Ovarian/peritoneal	TP53	NM_000546.5:c.844C>T	NP_000537.3:p.Arg282Trp	31.57	9643
0000035	FFPE	Langerhans cell histiocytosis	none
0000036	FROZEN	Prostate - adenocarcinoma	TP53	NM_000546.5:c.559_559+1insA	NP_000537.3:p.Gly187GlufsTer22	79	12017
0000037	FROZEN	Prostate - adenocarcinoma	CTNNB1	NM_001098210.1:c.98C>T	NP_001091680.1:p.Ser33Phe	30.42	32143
0000038	FROZEN	Follicular dendritic cell sarcoma	TP53	NM_000546.5:c.516delT	NP_000537.3:p.Val173Ter	59.28	29863
0000039	FROZEN	Peritoneal carcinoma	TP53	NM_000546.5:c.372C>A	NP_000537.3:p.Cys124Ter	79.18	53640
0000040	FFPE	Langerhans cell histiocytosis	none
0000041	FROZEN	Cholangiocarcinoma	none
0000045	FROZEN	Anal - squamous cell carcinoma	none
0000046	FROZEN	Colorectal - carcinoma	TP53	NM_000546.5:c.916C>T	NP_000537.3:p.Arg306Ter	57.12	13943
0000047	FROZEN	Adrenal gland - carcinoma	CTNNB1	NM_001098210.1:c.134C>G	NP_001091680.1:p.Ser45Cys	43.68	14154
			TP53	NM_000546.5:c.733G>T	NP_000537.3:p.Gly245Cys	43.38	46844
0000048	FROZEN	Mesothelioma	none
0000049	FROZEN	Rectum - adenocarcinoma	APC	NM_000038.5:c.3907C>T	NP_000029.2:p.Gln1303Ter	31.42	29572
			APC	NM_000038.5:c.4012C>T	NP_000029.2:p.Gln1338Ter	15.09	46980
			KRAS	NM_033360.2:c.38G>A	NP_203524.1:p.Gly13Asp	26.24	19545
0000050	FROZEN	Lung - squamous cell carcinoma	none
0000051	FROZEN	Lung - non small cell (EGFR and ALK negative)	PIK3CA	NM_006218.2:c.385G>C	NP_006209.2:p.Asp129His	20.51	21715
			TP53	NM_000546.5:c.814G>A	NP_000537.3:p.Val272Met	51	15572
0000053	FFPE	Bladder - urothelial carcinoma	none
0000054	FROZEN	Cholangiocarcinoma	none
0000055	FROZEN	Esophagus - carcinoma	TP53	NM_000546.5:c.524G>A	NP_000537.3:p.Arg175His	31.71	35324
0000056	FROZEN	Cholangiocarcinoma	TP53	NM_000546.5:c.817C>T	NP_000537.3:p.Arg273Cys	55.61	20913
0000057	FROZEN	Uterus - leiomyosarcoma	none
0000059	FROZEN	Lung - adenocarcinoma	EGFR	NM_005228.3:c.2235_2249delGGAATTAAGAGAAGC	NP_005219.2:p.Glu746_Ala750del	68.5	75498
			SMAD4	NM_005359.5:c.1072_1077delGGAGGA	NP_005350.1:p.Gly358_Gly359delinsdel	79.15	28399
			TP53	NM_000546.5:c.747G>T	NP_000537.3:p.Arg249Ser	80.14	40640
0000060	FROZEN	Lung - adenoid cystic carcinoma	none
0000061	FROZEN	Prostate - adenocarcinoma, intraductal carcinoma	TP53	NM_000546.5:c.713G>T	NP_000537.3:p.Cys238Phe	68.44	10518
0000063	FROZEN	Cancer of unknown primary	NRAS	NM_002524.4:c.182A>G	NP_002515.1:p.Gln61Arg	28.8	21536
0000065	FROZEN	Lung - mesothelioma	none
0000066	FROZEN	Esophagus - adenocarcinoma	TP53	NM_000546.5:c.742C>T	NP_000537.3:p.Arg248Trp	44.53	33324
0000069	FFPE	Cancer of unknown primary - adenocarcinoma	none
0000070	FFPE	Breast - metaplastic carcinoma	TP53	NM_000546.5:c.733G>A	NP_000537.3:p.Gly245Ser	51.9	7413
0000071	FROZEN	Ovary - carcinoma	TP53	NM_000546.5:c.215_218delCCGTinsGCTA	NP_000537.3:p.ProVal72ArgTer	64.57	36891
0000072	FROZEN	Hodgkin disease	BRAF	NM_004333.4:c.1406G>C	NP_004324.2:p.Gly469Ala	5.69	17092
			BRAF	NM_004333.4:c.1803A>T	NP_004324.2:p.Lys601Asn	6.68	29432
			FBXW7	NM_033632.3:c.1277C>T	NP_361014.1:p.Ser426Leu	5.38	14994
			NRAS	NM_002524.4:c.182A>G	NP_002515.1:p.Gln61Arg	18.72	25044
0000074	FROZEN	Chronic lymphocytic leukemia with Richters transformation	TP53	NM_000546.5:c.536A>G	NP_000537.3:p.His179Arg	77.32	9435
0000075	FROZEN	Cholangiocarcinoma	BRAF	NM_004333.4:c.1799T>A	NP_004324.2:p.Val600Glu	58.36	101815
0000077	FFPE	Cholangiocarcinoma	none
0000078	FROZEN	Cervix - poorly differentiated neuroendocrine carcinoma	none
0000079	FFPE	Lung - mesothelioma	none
0000080	FROZEN	Cancer of unknown primary - poorly differentiated carcinoma	NRAS	NM_002524.4:c.183A>T	NP_002515.1:p.Gln61His	49.79	52702
0000081	FROZEN	Esophagus - carcinoma	TP53	NM_000546.5:c.817C>T	NP_000537.3:p.Arg273Cys	79.25	28843
0000083	FFPE	Testes - nonseminomatous germ cell tumor	none
0000085	FFPE	Prostate - adenocarcinoma	none
0000089	FROZEN	Thyroid - medullary	none
0000093	FROZEN	Anal - adenocarcinoma	PIK3CA	NM_006218.2:c.1633G>A	NP_006209.2:p.Glu545Lys	24.4	63677
0000098	FFPE	Colon - adenocarcinoma	APC	NM_000038.5:c.4037C>G	NP_000029.2:p.Ser1346Ter	46.99	23177
			KRAS	NM_033360.2:c.35G>C	NP_203524.1:p.Gly12Ala	25.67	6380
			TP53	NM_000546.5:c.389T>A	NP_000537.3:p.Leu130His	29.31	8012
0000099	FROZEN	Prostate - adenocarcinoma	none
0000100	FROZEN	Rectum - adenocarcinoma	APC	NM_000038.5:c.3921_3925delAAAAG	NP_000029.2:p.Glu1309AspfsTer4	35.81	56598
			KRAS	NM_033360.2:c.35G>T	NP_203524.1:p.Gly12Val	19.35	17188
			PIK3CA	NM_006218.2:c.3145G>C	NP_006209.2:p.Gly1049Arg	18.79	21853
			TP53	NM_000546.5:c.524G>A	NP_000537.3:p.Arg175His	42.26	27088
0000101	FFPE	Cancer of unknown primary - carcinoma	KRAS	NM_033360.2:c.34G>T	NP_203524.1:p.Gly12Cys	26.96	4414
0000102	FROZEN	Cancer of unknown primary - sarcomatoid carcinoma	none
0000103	FROZEN	Gastrointestinal stromal tumor	KIT	NM_000222.2:c.1672_1677delAAGGTT	NP_000213.1:p.Lys558_Val559delinsdel	81.63	37354
0000107	FFPE	Ovarian - high grade serous	none
0000109	FROZEN	Colorectal - adenocarcinoma	none
0000110	FROZEN	Cholangiocarcinoma	BRAF	NM_004333.4:c.1799T>A	NP_004324.2:p.Val600Glu	45.51	36039
0000111	FROZEN	Breast - adenocarcinoma	TP53	NM_000546.5:c.742C>G	NP_000537.3:p.Arg248Gly	33.34	39822
0000116	FROZEN	Lung - small cell	none
0000118	FROZEN	Anal - squamous cell carcinoma	none
0000119	FROZEN	Cholangiocarcinoma	TP53	NM_000546.5:c.45_48delTCAG	NP_000537.3:p.Ser15ArgfsTer28	38.03	11101
0000121	FFPE	Multiple myeloma	none
0000122	FROZEN	Anal - adenocarcinoma	PIK3CA	NM_006218.2:c.1633G>A	NP_006209.2:p.Glu545Lys	17.9	17067
0000123	FROZEN	Prostate - adenocarcinoma	none
0000125	FFPE	Cancer of unknown primary - adenocarcinoma	KRAS	NM_033360.2:c.35G>A	NP_203524.1:p.Gly12Asp	64.14	11739
			TP53	NM_000546.5:c.586C>T	NP_000537.3:p.Arg196Ter	71.39	4222
0000126	FROZEN	Langerhans cell histiocytosis	none
0000127	FROZEN	Cancer of unknown primary - adenocarcinoma	none
0000128	FFPE	Small bowel - poorly differentiated carcinoma	GNAS	NM_080425.2:c.2452G>A	NP_536350.2:p.Ala818Thr	31.08	10767
0000130	FROZEN	Cholangiocarcinoma	KRAS	NM_033360.2:c.35G>A	NP_203524.1:p.Gly12Asp	26.34	17733
			TP53	NM_000546.5:c.430C>T	NP_000537.3:p.Gln144Ter	18.53	22218
0000132	FFPE	Prostate - adenocarcinoma	none
0000135	FROZEN	Prostate - adenocarcinoma	TP53	NM_000546.5:c.832C>G	NP_000537.3:p.Pro278Ala	57.02	11017
0000136	FFPE	Prostate - adenocarcinoma	PIK3CA	NM_006218.2:c.2975G>T	NP_006209.2:p.Arg992Leu	8.41	2793
0000137	FROZEN	Prostate - adenocarcinoma	TP53	NM_000546.5:c.641A>T	NP_000537.3:p.His214Leu	37.7	12613
0000138	FFPE	Brain - meningioma	none
0000140	FFPE	Lung - adenocarcinoma	none
0000142	FROZEN	Prostate - small cell carcinoma	none
0000144	FROZEN	Anal - adenocarcinoma	APC	NM_000038.5:c.3964G>T	NP_000029.2:p.Glu1322Ter	42.26	10408
			TP53	NM_000546.5:c.772G>T	NP_000537.3:p.Glu258Ter	56.65	4768
0000146	FROZEN	Colorectal - adenocarcinoma	none
0000147	FFPE	Prostate - adenocarcinoma	none
0000151	FROZEN	Uterine - adenocarcinoma	KRAS	NM_033360.2:c.35G>A	NP_203524.1:p.Gly12Asp	60.5	19923
			PIK3CA	NM_006218.2:c.323G>A	NP_006209.2:p.Arg108His	60.74	41966
			TP53	NM_000546.5:c.844C>T	NP_000537.3:p.Arg282Trp	68.16	8499
0000152	FFPE	Lung - adenocarcinoma	STK11	NM_000455.4:c.822delC	NP_000446.1:p.Pro275ArgfsTer12	76.43	17082
			TP53	NM_000546.5:c.716A>T	NP_000537.3:p.Asn239Ile	62.74	32728
0000153	FROZEN	Gall bladder - adenocarcinoma	none
0000154	FFPE	Prostate - adenocarcinoma	none
0000156	FFPE	Non-seminoma germ cell tumor	none
0000157	FFPE	Lung - sarcomatoid mesothelioma	TP53	NM_000546.5:c.997delC	NP_000537.3:p.Arg333ValfsTer12	70.46	27918
0000158	FROZEN	Cancer of unknown primary - adenocarcinoma	none
0000160	FFPE	Colon - neuroendocrine	CTNNB1	NM_001098210.1:c.110C>T	NP_001091680.1:p.Ser37Phe	39.56	25751
			KRAS	NM_033360.2:c.35G>A	NP_203524.1:p.Gly12Asp	57.51	25347
			TP53	NM_000546.5:c.514G>T	NP_000537.3:p.Val172Phe	70.6	13319
0000161	FROZEN	Prostate - adenocarcinoma	none
0000162	FROZEN	Peritoneal - carcinomatosis	PIK3CA	NM_006218.2:c.1633G>A	NP_006209.2:p.Glu545Lys	6.39	40663
0000163	FFPE	Sinus/maxillary - carcinoma	none
0000164	FROZEN	Prostate - adenocarcinoma	TP53	NM_000546.5:c.733G>A	NP_000537.3:p.Gly245Ser	5.59	59281
0000165	FROZEN	Cancer of unknown primary - adenocarcinoma	CTNNB1	NM_001098210.1:c.110C>T	NP_001091680.1:p.Ser37Phe	33.65	24140
			PTEN	NM_000314.4:c.106G>C	NP_000305.3:p.Gly36Arg	62.72	27796
0000171	FROZEN	Prostate - adenocarcinoma	none
0000172	FROZEN	Pancreas - adenocarcinoma	KRAS	NM_033360.2:c.35G>A	NP_203524.1:p.Gly12Asp	32.33	23882
			TP53	NM_000546.5:c.844C>T	NP_000537.3:p.Arg282Trp	42.92	13221
0000173	FROZEN	Salivary gland - adenocarcinoma	CTNNB1	NM_001098210.1:c.104T>G	NP_001091680.1:p.Ile35Ser	14.11	23592
0000174	FFPE	Esophageal - adenocarcinoma	none
0000175	FFPE	Gastric adenocarcinoma	none
0000176	FFPE	Ovary - adenocarcinoma	none
0000177	FFPE	Ovary - adenocarcinoma	BRAF	NM_004333.4:c.1406G>C	NP_004324.2:p.Gly469Ala	17.83	27318
0000178	FROZEN	Prostate - adenocarcinoma	PTEN	NM_000314.4:c.373A>G	NP_000305.3:p.Lys125Glu	14.23	22319
0000182	FFPE	Endometrium - adenocarcinoma	PIK3CA	NM_006218.2:c.3140A>G	NP_006209.2:p.His1047Arg	54.94	50913
			PTEN	NM_000314.4:c.138C>G	NP_000305.3:p.Tyr46Ter	50.82	21965
0000183	FROZEN	Prostate - adenocarcinoma	none
0000184	FROZEN	Salivary gland - carcinoma	none
0000185	FFPE	Prostate - adenocarcinoma	none
0000186	FFPE	Langerhans cell histiocytosis	none
0000189	FROZEN	Cervix - squamous cell carcinoma	none
0000190	FFPE	Ovary - carcinoma	TP53	NM_000546.5:c.715A>G	NP_000537.3:p.Asn239Asp	9.78	30452
0000193	FFPE	Uterine - serous	TP53	NM_000546.5:c.1024C>T	NP_000537.3:p.Arg342Ter	53.06	8083
0000196	FROZEN	Breast - carcinoma	none
0000197	FROZEN	Cancer of unknown primary - adenocarcinoma	TP53	NM_000546.5:c.853G>A	NP_000537.3:p.Glu285Lys	30.66	16582
0000199	FFPE	Hepatocellular carcinoma	CTNNB1	NM_001098210.1:c.133T>C	NP_001091680.1:p.Ser45Pro	40.91	6740
0000200	FROZEN	Cancer of unknown primary	none
0000202	FROZEN	Lung - adenocarcinoma	MET	NM_001127500.1:c.2986C>T	NP_001120972.1:p.Pro996Ser	6.33	42553
0000204	FFPE	Gall bladder - carcinoma	none
0000205	FROZEN	Lung - adenocarcinoma	none
0000206	FFPE	Ovary - low grade serous	KRAS	NM_033360.2:c.177_182delAGGTCAinsCGGTCT	NP_203524.1:p.Gln61Leu	36.95	55922
			KRAS	NM_033360.2:c.182A>T	NP_203524.1:p.Gln61Leu	6.89	55922
0000209	FROZEN	Prostate - carcinoma	none
0000210	FROZEN	Prostate - carcinoma	none
0000212	FFPE	Salivary gland - adenoid cystic carcinoma	none
0000213	FROZEN	Prostate - adenocarcinoma	none
0000214	FFPE	Ovary - granulosa cell tumor	none
0000215	FROZEN	Penis - squamous cell carcinoma	PIK3CA	NM_006218.2:c.1624G>A	NP_006209.2:p.Glu542Lys	25.72	36916
0000217	FFPE	Cancer of unknown primary - spindle cell melanoma	TP53	NM_000546.5:c.524G>A	NP_000537.3:p.Arg175His	7.98	49118
0000218	FROZEN	Gastrointestinal stromal tumor	KIT	NM_000222.2:c.2467T>G	NP_000213.1:p.Tyr823Asp	39.95	31382
0000219	FROZEN	Breast - carcinoma	TP53	NM_000546.5:c.743G>A	NP_000537.3:p.Arg248Gln	53.53	53841
0000221	FFPE	Liver - neuroendocrine	none
0000222	FFPE	Cancer of unknown primary - mucinous adenocarcinoma	STK11	NM_000455.4:c.144_153delGTACCTGATG	NP_000446.1:p.Tyr49GlyfsTer12	51.08	4728
			TP53	NM_000546.5:c.625A>T	NP_000537.3:p.Arg209Ter	50.77	8255
0000224	FROZEN	Hepatocellular carcinoma	none
0000226	FROZEN	Lung - adenocarcinoma	FBXW7	NM_033632.3:c.1685C>A	NP_361014.1:p.Ser562Ter	9.27	47014
0000227	FFPE	Salivary gland - adenoid cystic carcinoma	none
0000230	FFPE	Cancer of unknown primary - carcinoma	KRAS	NM_033360.2:c.35G>C	NP_203524.1:p.Gly12Ala	90.24	65870
			SMAD4	NM_005359.5:c.1014_1017delATTT	NP_005350.1:p.Phe339ArgfsTer44	58.52	34509
			TP53	NM_000546.5:c.892G>T	NP_000537.3:p.Glu298Ter	58.89	6519
0000231	FFPE	Esophageal - adenocarcinoma	APC	NM_000038.5:c.4257C>A	NP_000029.2:p.Ser1419Arg	58.75	35116
0000232	FFPE	Langerhans cell histiocytosis	BRAF	NM_004333.4:c.1799T>A	NP_004324.2:p.Val600Glu	7.06	98109
0000233	FFPE	Gastrointestinal stromal tumor	none
0000234	FFPE	Lung - mesothelioma	none
0000236	FROZEN	Cancer of unknown primary - adenocarcinoma	TP53	NM_000546.5:c.722C>T	NP_000537.3:p.Ser241Phe	39.85	61547
0000238	FROZEN	Lung - adenocarcinoma	APC	NM_000038.5:c.4385_4386delAG	NP_000029.2:p.Ser1465TrpfsTer3	13.21	21700
			SMAD4	NM_005359.5:c.1058A>G	NP_005350.1:p.Tyr353Cys	12.61	29510
0000241	FROZEN	Cholangiocarcinoma	EGFR	NM_005228.3:c.2360_2361delAGinsGA	NP_005219.2:p.Gln787Arg	12.21	20523
			KRAS	NM_033360.2:c.35G>A	NP_203524.1:p.Gly12Asp	15.75	26464
			PIK3CA	NM_006218.2:c.3016C>A	NP_006209.2:p.Leu1006Ile	14.77	89589
			TP53	NM_000546.5:c.473G>A	NP_000537.3:p.Arg158His	8.12	61034
			TP53	NM_000546.5:c.520A>G	NP_000537.3:p.Arg174Gly	17.75	60549
0000244	FFPE	Cancer of unknown primary - carcinoma	TP53	NM_000546.5:c.1009C>T	NP_000537.3:p.Arg337Cys	26.36	9751
0000246	FROZEN	Rectum - adenocarcinoma	APC	NM_000038.5:c.3350delC	NP_000029.2:p.Ser1117LeufsTer9	6.09	7174
			KRAS	NM_033360.2:c.35G>T	NP_203524.1:p.Gly12Val	10.53	9175
0000247	FROZEN	Gastrointestinal stromal tumor	KIT	NM_000222.2:c.2467T>G	NP_000213.1:p.Tyr823Asp	39.86	9920
0000248	FFPE	Esophagus - carcinoma	TP53	NM_000546.5:c.517G>T	NP_000537.3:p.Val173Leu	49.78	5749
